# Supplementary material for: Evaluation of Robotic Versus Laparoscopic Surgery for Right Colon Cancer Treatment: Systematic Review and Meta-Analysis
Source: J Clin Med. 2026 Feb 14;15(4):1493. doi: 10.3390/jcm15041493 (PMC12941400; doi:10.3390/jcm15041493)
Supplement: Supplementary file 1 [file jcm-15-01493-s001.zip]

Archive with 1 entries (1 files):
- jcm-4083358-supplementary.pdf
